# Supplementary material for: Porous Organosilica Films: Is It Possible to Enhance Hydrophobicity While Maintaining Elastic Stiffness?
Source: Polymers (Basel). 2025 Sep 8;17(17):2433. doi: 10.3390/polym17172433 (PMC12431103; doi:10.3390/polym17172433)
Supplement: Supplementary file 1 [file polymers-17-02433-s001.zip]

Archive with 1 entries (1 files):
- polymers-3837909-supplementary.pdf
